# Supplementary material for: Rational engineering of Halomonas salifodinae to enhance hydroxyectoine production under lower-salt conditions
Source: Appl Microbiol Biotechnol. 2024 May 31;108(1):353. doi: 10.1007/s00253-024-13197-0 (PMC11142988; doi:10.1007/s00253-024-13197-0)
Supplement: Supplementary file 1 — (DOCX 14.6 KB) [file 253_2024_13197_MOESM1_ESM.xlsx]

## Sheet: Title page
	Applied Microbiology and Biotechnology
	Rational engineering of Halomonas salifodinae to enhance hydroxyectoine production under lower-salt conditions
	Niping Yang1,2,#, Mengshuang Liu1,3,#, Jing Han1, Mingyue Jiang1,3, Yan Zeng1, Ying Liu1, Hua Xiang1,3, Yanning Zheng1,*
	1 State Key Laboratory of Microbial Resources, Institute of Microbiology, Chinese Academy of Sciences, Beijing 100101, China
	2 School of Life Sciences, Hebei University, Baoding 071002, China
	3 College of Life Science, University of Chinese Academy of Sciences, Beijing 100049, China
	E-mail: zhengyn@im.ac.cn; Tel/Fax: +86-10-64806943

## Sheet: Table S1
Name	Sequence(5'-3')	Application
TrrnB(add cutter)-F	AACACTGCAGGAGGAAGCTTCATATGGTCGACCCCGGGGGCGTTGAGCTGGGATTAAC	Upstream primer for amplification of MCS-TrrnB fragament from pBBR-rfp-ptac
TrrnB-R	TGGGAACACACTAGTGGATCCGTACACTCCATGCCACGGG	Downstream primer for amplification of MCS-TrrnB fragament from pBBR-rfp-ptac; downstream primer for identification and sequencing MCS-TrrnB cloned into the HindIII/BamHI site of pBBR-rfp-ptac
p1-RFP-F	AACACTGCAGGAGGAAGCTTATGGTGAGCAAGGGCGAG	Upstream primer for amplification of mcherry fragament ligated into HindIII/NdeI-digested pBBR1-PTac from synthetic mcherry gene
p1-RFP-R	CCCCCGGGGTCGACCATATGTTAGCCGGCCTTGTACAGCTC	Downstream primer for amplification of mcherry fragament ligated into HindIII/NdeI-digested pBBR1-PTac from synthetic mcherry gene
P1-100-F	CCAGATGTATGCTCTCTCGAGTTGACGGCTAGCTCAGTCCTAGGTACAGTGCTAGCTACT	Upstream primer for amplification of PJ23100 promoter ligated into the XhoI/HindIII-digested pBBR1-PTac-RFP by complementary with downstream primer
P1-100-R	CCCTTGCTCACCATAAGCTTGTATTTCTCCTCTTTCTCTAGTAGCTAGCACTGTACCTAGG	Downstream primer for amplification of PJ23100 promoter ligated into the XhoI/HindIII-digested pBBR1-PTac-RFP by complementary with upstream primer
P1-110-F	CCAGATGTATGCTCTCTCGAGTTTACGGCTAGCTCAGTCCTAGGTACAATGCTAGCTACT	Upstream primer for amplification of PJ23110 promoter ligated into the XhoI/HindIII-digested pBBR1-PTac-RFP by complementary with downstream primer;upstream primer for amplification of PJ23110 promoter ligated into the XhoI-digested pBBR1-ectD by complementary with downstream primer
P1-110-R	CCCTTGCTCACCATAAGCTTGTATTTCTCCTCTTTCTCTAGTAGCTAGCATTGTACCTAGGACT	Downstream primer for amplification of PJ23110 promoter ligated into the XhoI/HindIII-digested pBBR1-PTac-RFP by complementary with upstream primer
P1-111-F	CCAGATGTATGCTCTCTCGAGTTGACGGCTAGCTCAGTCCTAGGTATAGTGCTAGCTACT	Upstream primer for amplification of PJ23111 promoter ligated into the XhoI/HindIII-digested pBBR1-PTac-RFP by complementary with downstream primer
P1-111-R	CCCTTGCTCACCATAAGCTTGTATTTCTCCTCTTTCTCTAGTAGCTAGCACTATACCTAGGACT	Downstream primer for amplification of PJ23111 promoter ligated into the XhoI/HindIII-digested pBBR1-PTac-RFP by complementary with upstream primer
P1-119-F	CCAGATGTATGCTCTCTCGAGTTGACAGCTAGCTCAGTCCTAGGTATAATGCTAGCTACT	Upstream primer for amplification of PJ23119 promoter ligated into the XhoI/HindIII-digested pBBR1-PTac-RFP by complementary with downstream primer; upstream primer for amplification of PJ23119 promoter ligated into the XhoI-digested pBBR1-ectD by complementary with downstream primer
P1-119-R	CCCTTGCTCACCATAAGCTTGTATTTCTCCTCTTTCTCTAGTAGCTAGCATTATACCTAGGACTGAGCT	Downstream primer for amplification of PJ23119 promoter ligated into the XhoI/HindIII-digested pBBR1-PTac-RFP by complementary with upstream primer
P1-UP119-F	CAGATGTATGCTCTCTCGAGGGCGCGCCTCAAAAAGAGTATTGACAGCTAGCTCAGTCCTAGGTAT	Upstream primer for amplification of PUP119 promoter ligated into the XhoI/HindIII-digested pBBR1-PTac-RFP by complementary with downstream primer; upstream primer for amplification of PUP119 promoter ligated into the XhoI-digested pBBR1-ectD by complementary with downstream primer
P1-UP119-R	CCCTTGCTCACCATAAGCTTGTATTTCTCCTCTTTCTCTAGTAGCTAGCATTATACCTAGGACTGAGCT	Downstream primer for amplification of PUP119 promoter ligated into the XhoI/HindIII-digested pBBR1-PTac-RFP by complementary with upstream primer
P1-pBAD(araC)-F	CAGATGTATGCTCTCTCGAGACCTGCATCGATTTATTATGACAAC	Upstream primer for amplification of PBAD(araC) promoter ligated into the XhoI/HindIII-digested pBBR1-PTac-RFP from pKD46 plasmid; upstream primer for amplification of PBAD(araC) promoter ligated into the XhoI-digested pBBR1-ectD from pKD46 plasmid
P1-pBAD(araC)-R	CCCTTGCTCACCATAAGCTTTTTTTATAACCTCCTTAGAGCTCG	Downstream primer for amplification of PBAD(araC) promoter ligated into the XhoI/HindIII-digested pBBR1-PTac-RFP from pKD46 plasmid
p1-ectD-F	CAGATGTATGCTCTCTCGAGATGTCAGTACAGACCGCATC	Upstream primer for amplification of ectD fragament ligated into XhoI/NdeI-digested pBBR1-PTac from Halomonas salifodinae IM328 genome
p1-ectD-R	CCCGGGGTCGACCATATGTCAGGGGCGCCAGCGGCCGTC	Downstream primer for amplification of ectD fragament ligated into XhoI/NdeI-digested pBBR1-PTac from Halomonas salifodinae IM328 genome
p1-UP119(ectD)-R	GTCTGTACTGACATCTCGAGGTATTTCTCCTCTTTCTCTAGTAGCTAGCATTATACCTAGGACTGAGCT	Downstream primer for amplification of PUP119 promoter ligated into the XhoI-digested pBBR1-ectD by complementary with upstream primer
p1-119(ectD)-R	GTCTGTACTGACATCTCGAGGTATTTCTCCTCTTTCTCTAGTAGCTAGCATTATACCTAGGACTGAGCT	Downstream primer for amplification of PJ23119 promoter ligated into the XhoI-digested pBBR1-ectD by complementary with upstream primer
P1-110(ectD)-R	GTCTGTACTGACATCTCGAGGTATTTCTCCTCTTTCTCTAGTAGCTAGCATTGTACCTAGGACT	Downstream primer for amplification of PJ23110 promoter ligated into the XhoI-digested pBBR1-ectD by complementary with upstream primer
p1-pBAD(araC)(ectD)-R	GTCTGTACTGACATCTCGAGTTTTTATAACCTCCTTAGAGCTCG	Downstream primer for amplification of PBAD(araC) promoter ligated into the XhoI-digested pBBR1-ectD from pKD46 plasmid
P1-J23119-gdh-F	TAGAGAAAGAGGAGAAATACAAGCTTATGCTACACGTCGCACAGGAG	Upstream primer for amplification of gdh gene from Halomonas elongata DSM2581 genome
P1-J23119-gdh-R	CCCGGGGTCGACCATATGTCAGGCCTCGCTGTTGCTCTC	Downstream primer for amplification of gdh gene from H. elongata DSM2581 genome
pJQ-F	GATCACTGGGTTCGTGCCTTCATCCGTTTC	Upstream primer for amplification of pJQ fragament without gentamicin resistance gene from pJQ-200KS
pJQ-R	CATTAACAATTCGTTCAAGCCGAGATC	Downstream primer for amplification of pJQ fragament without gentamicin resistance gene from pJQ-200KS
pJQ-cat-F	CTCGGCTTGAACGAATTGTTAATGAATCGGCCAACGCG	Upstream primer for amplification of chloramphenicol resistance gene fragament from pBBR1-PTac-RFP
pJQ-cat-R	GATGAAGGCACGAACCCAGTGATCGGCACGTAAGAGG	Downstream primer for amplification of of chloramphenicol resistance gene fragament from pBBR1-PTac-RFP
pJQ-doeA-up-F	GTACCGGGCCCCCCCTCGAGTGGTGATGCCGCGCAGCTG	Upstream primer for amplification of 1,189 bp of DNA upstream of doeA start codon from Halomonas salifodinae IM328 genome
doeA-up-R	CGGATCTAGCGCCTACATGGCGTCGTGAAATC	Downstream primer for amplification of 1,189 bp of DNA upstream of doeA start codon from Halomonas salifodinae IM328 genome
doeA-down-F	GATTTCACGACGCCATGTAGGCGCTAGATCCGCCAG	Upstream primer for amplification of 1,184 bp of DNA downstream of doeA stop codon from Halomonas salifodinae IM328 genome
pJQ-doeA-down-R	GCTCTAGAACTAGTGGATCCCCACCAGCATACCATCGCG	Downstream primer for amplification of 1,184 bp of DNA downstream of doeA stop codon from Halomonas salifodinae IM328 genome
pJQ-PUP119-up-F	CCGGGCCCCCCCTCGAGGCCACTTTCGTCTCGAGATCA	Upstream primer for amplification of 1,073 bp of DNA upstream of PectD promoter from Halomonas salifodinae IM328 genome
PUP119-up-R	TTTGAGGCGCGCCCCAAATCACCTCCAGAGGCTT	Downstream primer for amplification of 1,073 bp of DNA upstream of PectD promoter from Halomonas salifodinae IM328 genome
PUP119-F	GTGATTTGGGGCGCGCCTCAAAAAGAGTATTG	Upstream primer for amplification of 84 bp of PUP119 promoter DNA for the construction of pJQ-PUP119-ectD
PUP119-R	CTGTACTGACATCTCGAGGTATTTCTCCTCTTTC	Downstream primer for amplification of 84 bp of PUP119 promoter DNA for the construction of pJQ-PUP119-ectD
PUP119-down-F	GAAATACCTCGAGATGTCAGTACAGACCGCATC	Upstream primer for amplification of 936 bp of DNA downstream of PectD promoter from Halomonas salifodinae IM328 genome
pJQ-PUP119-down-R	CTCTAGAACTAGTGGATCCTCAGGGGCGCCAGCGGCCGTC	Downstream primer for amplification of 936 bp of DNA downstream of PectD promoter from Halomonas salifodinae IM328 genome
M13F	GTAAAACGACGGCCAGT	Upstream primer for identification and sequencing DNA fragments cloned into restriction endonuclease-digested pJQ
M13R	CAGGAAACAGCTATGAC	Upstream primer for identification and sequencing DNA fragments cloned into restriction endonuclease-digested pBBR-rfp-ptac, pBBR1-PTac, pBBR1-PTac-RFP, pBBR1-ectD, pBBR1-PJ23119-RFP；Downstream primer for identification and sequencing DNA fragments cloned into restriction endonuclease-digested pJQ
P1-JR	CTCCGTTCTGTTGGGTCTCC	Downstream primer for identification and sequencing DNA fragments cloned into restriction endonuclease-digested pBBR1-PTac, pBBR1-PTac-RFP, pBBR1-ectD, pBBR1-PJ23119-RFP
ΔdoeA-C-F	TGGGGCAGGGAGAGCCATAAGTGCAG	Upstream primer for identification and sequencing the in-frame deletions of doeA gene in the genome of Halomonas salifodinae IM328
ΔdoeA-C-R	CCGCGATGGTGTCCCCCATATTGACC	Downstream primer for identification and sequencing the in-frame deletions of doeA gene in the genome of Halomonas salifodinae IM328
PUP119-ectD-C-F	GGGCTCTGGTGCTTTCCCCAGTTCGAGGAA	Upstream primer for identification and sequencing the substitution of the native promoter in front of ectD with PUP119 promoter in the genome of Halomonas salifodinae IM328
PUP119-ectD-C-R	GGAAAATCCTGGCCATCGGTAAAGCGTGGA	Downstream primer for identification and sequencing the substitution of the native promoter in front of ectD with PUP119 promoter in the genome of Halomonas salifodinae IM328
